# Supplementary material for: Foveal Density and Multi-Domain OCTA Biomarkers May Help Identify Preclinical Diabetic Microvasculopathy in Type 2 Diabetes Mellitus
Source: Medicina (Kaunas). 2026 Jun 13;62(6):1153. doi: 10.3390/medicina62061153 (PMC13303164; doi:10.3390/medicina62061153)
Supplement: Supplementary file 1 [file medicina-62-01153-s001.zip]

Archive with 1 entries (1 files):
- medicina-4315476-supplementary.pdf
